# Supplementary material for: DArTseq-Based High-Throughput SilicoDArT and SNP Markers Applied for Association Mapping of Genes Related to Maize Morphology
Source: Int J Mol Sci. 2021 May 29;22(11):5840. doi: 10.3390/ijms22115840 (PMC8198497; doi:10.3390/ijms22115840)
Supplement: Supplementary file 1 [file ijms-22-05840-s001.zip]

Archive with 1 entries (1 files):
- ijms-1219705-supplementary.pdf
